# Supplementary material for: Sex Differences in Management, Time to Intervention, and In-Hospital Mortality of Acute Myocardial Infarction and Non-Myocardial Infarction Related Cardiogenic Shock
Source: J Clin Med. 2024 Dec 31;14(1):180. doi: 10.3390/jcm14010180 (PMC11721040; doi:10.3390/jcm14010180)
Supplement: Supplementary file 1 [file jcm-14-00180-s001.zip]

Archive with 1 entries (1 files):
- jcm-3373029-supplementary.pdf
